# Supplementary material for: Comprehensive analysis of fatty acid metabolism-related gene signatures for predicting prognosis in patients with prostate cancer
Source: PeerJ. 2023 Jan 10;11:e14646. doi: 10.7717/peerj.14646 (PMC9838212; doi:10.7717/peerj.14646)
Supplement: Supplemental Information 10 [file peerj-11-14646-s010.xlsx]

## Sheet: Sheet1
Primer	Sequence
GAPDH-Forward	CAAGGTCATCCATGACAACTTTG
GAPDH-Reverse	GTCCACCACCCTGTTGCTGTAG
ADH5-Forward	TCCAGTGATCTTGGGACATGA
ADH5-Reverse	CCCGCCTTCAGCTTAGTAACT
RXRA-Forward	ATGGACACCAAACATTTCCTGC
RXRA-Reverse	GGGAGCTGATGACCGAGAAAG
PTGES3-Forward	CAGTTGTCTCGGAGGAAGTGA
PTGES3-Reverse	TGGCCAGATTCTCCTTTTCGT
D2HGDH-Forward	TCCCCGTCTTTGACGAGATCA
D2HGDH-Reverse	AAGTCCCGTTCCTCCACATAC
NUDT7-Forward	CCAGTCAGAAACAGTTTGCTAGA
NUDT7-Reverse	CGGACGGTGAACAACAAATGG
EPHX2-Forward	GTGCTCCGAGACCGCTAAAG
EPHX2-Reverse	GCTGAAATCGCCTTGTCAAAGAT
HAO2-Forward	CCCCTATTTGTATCGCACCCA
HAO2-Reverse	TTCGGGAGCTGCAATGACAAT
CPT1C-Forward	ATGGGAATGCGCCCCTTATG
CPT1C-Reverse	AGGTGGCGGATGTAGTCTTTT
LTC4S-Forward	GAGGTAGCTCTACTGGCTGCT
LTC4S-Reverse	ACCTGCAGGGAGAAGTAGGC
SLC25A17-Forward	CCGTGCTGTCCTACGAAAG
SLC25A17-Reverse	CCTGAAGTCGAAGTCTAGCTGT
