# Supplementary material for: Comprehensive analysis of fatty acid metabolism-related gene signatures for predicting prognosis in patients with prostate cancer
Source: PeerJ. 2023 Jan 10;11:e14646. doi: 10.7717/peerj.14646 (PMC9838212; doi:10.7717/peerj.14646)
Supplement: Supplemental Information 11 [file peerj-11-14646-s011.xlsx]

## Sheet: Sheet1
ID	Description	setSize	enrichmentScore	NES	pvalue	p.adjust	qvalues	rank	leading_edge	core_enrichment
KEGG_CARDIAC_MUSCLE_CONTRACTION	KEGG_CARDIAC_MUSCLE_CONTRACTION	57	-0.626202	-2.17812	3.6798e-05	0.00415905	0.00374907	600	tags=21%, list=4%, signal=20%	SLC8A1/CACNG4/CACNA2D1/RYR2/CACNG1/ACTC1/ATP1A2/TNNC1/MYL3/COX6A2/MYL2/MYH7
KEGG_HYPERTROPHIC_CARDIOMYOPATHY_HCM	KEGG_HYPERTROPHIC_CARDIOMYOPATHY_HCM	63	-0.626721	-2.21476	4.92445e-05	0.00415905	0.00374907	2321	tags=49%, list=15%, signal=42%	IL6/DES/ITGA5/ATP2A2/CACNB2/ITGB1/ITGAV/SGCB/TPM1/CACNA1C/TGFB3/ITGA9/TGFB2/ITGA1/PRKAA2/ITGA2/ITGA8/DMD/SGCD/SLC8A1/ITGB3/CACNG4/CACNA2D1/RYR2/CACNG1/ACTC1/SGCG/TNNC1/MYL3/MYL2/MYH7
KEGG_DILATED_CARDIOMYOPATHY	KEGG_DILATED_CARDIOMYOPATHY	68	-0.609743	-2.16845	6.89345e-05	0.00415905	0.00374907	2283	tags=49%, list=15%, signal=42%	DES/ITGA5/ATP2A2/CACNB2/ITGB1/ITGAV/SGCB/ADCY5/TPM1/CACNA1C/TGFB3/ITGA9/TGFB2/ITGA1/ITGA2/ITGA8/DMD/PRKACB/PLN/SGCD/ADCY1/SLC8A1/ITGB3/CACNG4/CACNA2D1/RYR2/CACNG1/ACTC1/SGCG/TNNC1/MYL3/MYL2/MYH7
KEGG_GLYCEROLIPID_METABOLISM	KEGG_GLYCEROLIPID_METABOLISM	36	0.636871	1.8011	0.00047837	0.0216462	0.0195125	1533	tags=22%, list=10%, signal=20%	LIPF/LPL/DGAT2/GPAT3/AGPAT2/DGKQ/DGAT1/PLPP2
KEGG_ARRHYTHMOGENIC_RIGHT_VENTRICULAR_CARDIOMYOPATHY_ARVC	KEGG_ARRHYTHMOGENIC_RIGHT_VENTRICULAR_CARDIOMYOPATHY_ARVC	58	-0.565784	-1.95084	0.000603603	0.0218504	0.0196965	2283	tags=48%, list=15%, signal=41%	DES/ITGA5/DSP/ATP2A2/CACNB2/TCF7/ITGB1/ITGAV/SGCB/ACTN1/CACNA1C/DSG2/ITGA9/PKP2/ITGA1/ITGA2/ITGA8/DMD/DSC2/SGCD/SLC8A1/ITGB3/CACNG4/CACNA2D1/RYR2/CACNG1/SGCG/ACTN2
KEGG_PROPANOATE_METABOLISM	KEGG_PROPANOATE_METABOLISM	29	-0.691708	-2.038	0.000900735	0.0271722	0.0244937	2538	tags=52%, list=17%, signal=43%	ACADM/LDHB/SUCLA2/SUCLG2/MCEE/ALDH9A1/PCCA/MLYCD/ALDH7A1/ALDH3A2/ACSS3/ACAT2/ALDH6A1/ABAT/EHHADH
KEGG_TIGHT_JUNCTION	KEGG_TIGHT_JUNCTION	108	-0.464865	-1.78542	0.00131493	0.0340003	0.0306487	1935	tags=22%, list=13%, signal=20%	PRKCQ/ASH1L/PTEN/MPDZ/GNAI1/IGSF5/ACTN1/EPB41/AKT3/CLDN10/MAGI3/MAGI2/PRKCB/MPP5/CLDN2/RAB3B/JAM3/MAP3K20/MYH11/MYLPF/MYH3/ACTN2/MYL2/MYH7
KEGG_OOCYTE_MEIOSIS	KEGG_OOCYTE_MEIOSIS	92	0.492995	1.62062	0.00164894	0.0373073	0.0336297	2732	tags=25%, list=18%, signal=21%	CALML5/CDC20/CALML3/PTTG1/PKMYT1/PLK1/CDK1/BUB1/MAPK12/AURKA/CHP2/CCNE1/CCNB1/ADCY4/MAD2L2/CCNB2/IGF1/MAD2L1/REC8/CDC26/ADCY2/ANAPC2/ANAPC11
KEGG_CELL_CYCLE	KEGG_CELL_CYCLE	113	0.473069	1.59993	0.00202076	0.0399421	0.0360048	3024	tags=32%, list=20%, signal=26%	CDC20/PTTG1/PKMYT1/PLK1/CDK1/BUB1/E2F1/CDC45/CCNA2/CDKN2C/TTK/BUB1B/CDC6/CDKN2D/TGFB1/CCNE1/CDKN2A/CCNB1/MCM4/MCM7/CDC25B/CDKN2B/MAD2L2/CCNB2/MAD2L1/CDC7/CDC26/E2F5/MCM2/MCM5/CHEK1/ANAPC2/ANAPC11/MCM6/SKP2/WEE1
KEGG_PRIMARY_IMMUNODEFICIENCY	KEGG_PRIMARY_IMMUNODEFICIENCY	25	0.656755	1.74416	0.00231584	0.0399421	0.0360048	3446	tags=60%, list=22%, signal=47%	CD79A/ZAP70/CD3D/JAK3/BTK/ADA/IL2RG/CD3E/CIITA/CD8A/CD4/LCK/CD8B/CD40/RFXANK
KEGG_RIBOSOME	KEGG_RIBOSOME	86	0.493121	1.60364	0.00242742	0.0399421	0.0360048	6171	tags=84%, list=40%, signal=50%	RPL30/RPS19/RPLP1/RPL35/RPS21/RPLP2/RPL7/RPL38/RPL8/RPS15/RPL21/RPL36A/RPL18A/RPS26/RPL28/RPS10/RPL36/RPS29/RPS3/RPS28/RPS27/RPL37A/RPSA/RPS15A/UBA52/RPS9/RPL27A/RPL37/FAU/RPL26L1/RPS3A/RPS17/RPL32/RPL39/RPS16/RPS20/RPL9/RPL34/RPL18/RPL13A/RPL27/RPL11/RPS4Y1/RPL23A/RPL31/RPS27A/RPS2/RPL24/RPL19/RPS11/RPS5/RPL35A/RPLP0/RPL41/RPS7/RPL17/RPL6/RPS13/RPS12/RPS18/MRPL13/RPL29/RPL7A/RPS24/RPL36AL/RPL12/…
KEGG_OLFACTORY_TRANSDUCTION	KEGG_OLFACTORY_TRANSDUCTION	25	0.649668	1.72534	0.00279275	0.042124	0.0379717	1037	tags=24%, list=7%, signal=22%	CALML5/CALML3/CLCA4/OR51E1/CLCA2/GUCA1B
KEGG_VALINE_LEUCINE_AND_ISOLEUCINE_DEGRADATION	KEGG_VALINE_LEUCINE_AND_ISOLEUCINE_DEGRADATION	43	-0.576704	-1.85579	0.00332201	0.0462526	0.0416933	1667	tags=40%, list=11%, signal=35%	MCEE/ALDH9A1/MCCC2/BCKDHB/PCCA/ACADSB/ALDH7A1/ALDH3A2/DBT/HMGCS2/ACAT2/AUH/ALDH6A1/AOX1/ABAT/ACAD8/EHHADH
KEGG_ECM_RECEPTOR_INTERACTION	KEGG_ECM_RECEPTOR_INTERACTION	66	0.495859	1.55141	0.00596446	0.0756909	0.0682296	2693	tags=39%, list=18%, signal=33%	COMP/RELN/VTN/THBS2/COL1A1/LAMC3/FN1/ITGA11/SPP1/COL5A3/COL2A1/THBS3/SDC1/COL3A1/HMMR/SDC4/COL5A1/LAMA3/COL5A2/LAMB3/COL1A2/VWF/ITGB6/LAMB1/ITGB4/AGRN
KEGG_NATURAL_KILLER_CELL_MEDIATED_CYTOTOXICITY	KEGG_NATURAL_KILLER_CELL_MEDIATED_CYTOTOXICITY	84	0.470582	1.52503	0.00627272	0.0756909	0.0682296	1890	tags=29%, list=12%, signal=25%	SH2D1A/ZAP70/HCST/CD247/CHP2/FCGR3A/SYK/TYROBP/RAC2/VAV1/GZMB/HRAS/PIK3R5/SH3BP2/ITGAL/FCER1G/RAC3/CD48/ICAM2/ITGB2/SHC2/PIK3CD/PRF1/VAV3
KEGG_BETA_ALANINE_METABOLISM	KEGG_BETA_ALANINE_METABOLISM	17	-0.730262	-1.958	0.0068509	0.0775008	0.0698611	1547	tags=47%, list=10%, signal=42%	ALDH9A1/AOC3/MLYCD/ALDH7A1/ALDH3A2/DPYS/ABAT/EHHADH
KEGG_ALLOGRAFT_REJECTION	KEGG_ALLOGRAFT_REJECTION	24	0.623003	1.64247	0.00830985	0.0884755	0.079754	3317	tags=67%, list=22%, signal=52%	HLA-DOB/GZMB/HLA-DQA2/HLA-DPB1/HLA-DRB1/HLA-DRB5/HLA-DMA/PRF1/HLA-DRA/HLA-DOA/CD86/HLA-DQA1/HLA-DQB1/HLA-F/HLA-DPA1/CD40
KEGG_ASTHMA	KEGG_ASTHMA	17	0.68893	1.67834	0.0122108	0.122787	0.110683	3317	tags=82%, list=22%, signal=65%	HLA-DOB/HLA-DQA2/HLA-DPB1/HLA-DRB1/HLA-DRB5/FCER1G/HLA-DMA/HLA-DRA/HLA-DOA/HLA-DQA1/HLA-DQB1/CCL11/HLA-DPA1/CD40
KEGG_CYTOKINE_CYTOKINE_RECEPTOR_INTERACTION	KEGG_CYTOKINE_CYTOKINE_RECEPTOR_INTERACTION	155	0.408507	1.43662	0.0138691	0.126702	0.114212	3720	tags=39%, list=24%, signal=30%	TNFRSF18/AMH/CCL24/LTB/TNFRSF25/TNFRSF4/CCL17/CD27/INHBA/CXCR3/CXCL14/IL18/EPOR/CCL19/CXCL13/TGFB1/CCL23/FLT4/CCL3/OSM/IL3RA/IL2RG/FLT3LG/CCR7/CCL5/CCL21/CSF2RA/IL10RA/VEGFB/PDGFB/CSF2RB/EDA/TNFSF13B/IL24/CCL18/ACVRL1/CCL3L1/CXCR4/TNFRSF14/TNFRSF1B/IL2RB/IL11RA/IL17B/CCL22/VEGFC/IL23A/CSF3R/CXCL1/PDGFRB/CCL4/CCL11/CCR5/FLT1/IL1B/CD40/EPO/TNFRSF12A/CXCR6/INHBB/BMP2
KEGG_DNA_REPLICATION	KEGG_DNA_REPLICATION	35	0.561042	1.57714	0.0140002	0.126702	0.114212	4816	tags=69%, list=31%, signal=47%	MCM4/RNASEH2A/LIG1/RFC4/POLD1/MCM7/RFC2/RNASEH2C/FEN1/MCM2/MCM5/POLA2/MCM6/PCNA/DNA2/RPA3/MCM3/RFC5/POLE2/POLE4/SSBP1/POLD2/POLE/RPA2
KEGG_GRAFT_VERSUS_HOST_DISEASE	KEGG_GRAFT_VERSUS_HOST_DISEASE	25	0.606164	1.60981	0.0173797	0.149796	0.13503	3303	tags=64%, list=21%, signal=50%	HLA-DOB/GZMB/HLA-DQA2/HLA-DPB1/HLA-DRB1/HLA-DRB5/HLA-DMA/PRF1/HLA-DRA/HLA-DOA/CD86/HLA-DQA1/HLA-DQB1/HLA-F/HLA-DPA1/IL1B
KEGG_CELL_ADHESION_MOLECULES_CAMS	KEGG_CELL_ADHESION_MOLECULES_CAMS	106	0.424941	1.42605	0.0297326	0.244619	0.220505	3414	tags=45%, list=22%, signal=35%	NCAM2/CD6/CD22/SIGLEC1/CTLA4/HLA-DOB/PDCD1/CLDN15/CADM3/SDC1/CD2/HLA-DQA2/VCAN/SDC4/SELPLG/HLA-DPB1/CLDN3/ESAM/ITGAL/HLA-DRB1/CD276/HLA-DRB5/CLDN7/HLA-DMA/ICAM2/ITGB2/HLA-DRA/HLA-DOA/PECAM1/CD86/NRXN2/HLA-DQA1/HLA-DQB1/CD8A/CD4/CDH5/SPN/HLA-F/CLDN5/CD34/SELL/ITGAM/CDH2/CD8B/HLA-DPA1/OCLN/CD40/VCAM1
KEGG_GLYCOSAMINOGLYCAN_DEGRADATION	KEGG_GLYCOSAMINOGLYCAN_DEGRADATION	18	-0.591445	-1.62398	0.0332768	0.259809	0.234198	2700	tags=56%, list=18%, signal=46%	GNS/HS3ST3A1/HEXB/GLB1/HEXA/HS3ST3B1/NAGLU/GALNS/ARSB/HPSE2
KEGG_INTESTINAL_IMMUNE_NETWORK_FOR_IGA_PRODUCTION	KEGG_INTESTINAL_IMMUNE_NETWORK_FOR_IGA_PRODUCTION	27	0.584576	1.56861	0.034626	0.259809	0.234198	3317	tags=63%, list=22%, signal=49%	HLA-DOB/TGFB1/HLA-DQA2/HLA-DPB1/HLA-DRB1/HLA-DRB5/HLA-DMA/HLA-DRA/HLA-DOA/TNFSF13B/CD86/HLA-DQA1/HLA-DQB1/CXCR4/PIGR/HLA-DPA1/CD40
KEGG_SPLICEOSOME	KEGG_SPLICEOSOME	125	0.401574	1.38386	0.0358852	0.259809	0.234198	7388	tags=70%, list=48%, signal=37%	SNRNP70/LSM7/PRPF3/DDX39B/SNRPF/SNRPD2/CCDC12/LSM2/ALYREF/LSM4/PUF60/SF3A2/SNRPE/PRPF31/SART1/PQBP1/XAB2/ISY1/THOC1/MAGOH/SNRPD1/LSM6/SNRPA1/SRSF2/SNRPB/PPIH/LSM8/U2AF2/HNRNPM/BUD31/SNRPG/SNRPA/PRPF40B/PPIE/RBM17/PRPF4/SNRPB2/HNRNPA1/PRPF6/CTNNBL1/SRSF5/SNRPC/SNRPD3/ACIN1/DHX16/SNRNP40/EIF4A3/SF3B6/LSM3/THOC3/SF3B2/HNRNPA1L2/TRA2A/DDX5/SRSF7/HSPA6/SF3B5/SRSF3/MAGOHB/CWC15/SF3B4/TCERG1/SYF2/LSM5/R…
KEGG_LEISHMANIA_INFECTION	KEGG_LEISHMANIA_INFECTION	57	0.474651	1.45596	0.0406824	0.283212	0.255295	3510	tags=46%, list=23%, signal=35%	MAPK12/HLA-DOB/NCF4/CYBA/FCGR3A/TGFB1/MAPK11/HLA-DQA2/HLA-DPB1/HLA-DRB1/HLA-DRB5/HLA-DMA/ITGB2/FCGR2A/HLA-DRA/HLA-DOA/HLA-DQA1/HLA-DQB1/NFKBIB/ITGAM/C3/HLA-DPA1/IL1B/NCF2/MAPK3/TLR2
