# Supplementary material for: Comprehensive analysis of fatty acid metabolism-related gene signatures for predicting prognosis in patients with prostate cancer
Source: PeerJ. 2023 Jan 10;11:e14646. doi: 10.7717/peerj.14646 (PMC9838212; doi:10.7717/peerj.14646)
Supplement: Supplemental Information 12 [file peerj-11-14646-s012.xls]

## Sheet: Results
Block Type	96well
Chemistry	SYBR_GREEN
Experiment File Name	D:\WHB\PRAD model gene.eds
Experiment Run End Time	2022-08-17 13:15:58 PM CST
Instrument Type	steponeplus
Passive Reference	ROX
Well	Sample Name	Target Name	Task	Reporter	Quencher	RQ	RQ Min	RQ Max	Cт	Cт Mean	Cт SD	ΔCт	ΔCт Mean	ΔCт SE	HK Control ΔCт Mean	HK Control ΔCт SE	ΔΔCт	Automatic Ct Threshold	Ct Threshold	Automatic Baseline	Baseline Start	Baseline End	Efficiency	Comments	OUTLIERRG
C7	zzrv1	ADH5	UNKNOWN	SYBR	None	1.00622	0.661696	1.53014	24.5522	24.5961	0.110839		5.93737	0.2178			-0.00895055	TRUE	2.39733	TRUE	3	16	1		N
C8	zzrv1	ADH5	UNKNOWN	SYBR	None	1.00622	0.661696	1.53014	24.5139	24.5961	0.110839		5.93737	0.2178			-0.00895055	TRUE	2.39733	TRUE	3	16	1		N
C9	zzrv1	ADH5	UNKNOWN	SYBR	None	1.00622	0.661696	1.53014	24.7221	24.5961	0.110839		5.93737	0.2178			-0.00895055	TRUE	2.39733	TRUE	3	16	1		N
C10	zzrv1	CPT	UNKNOWN	SYBR	None	35.7964	23.1022	55.4655	29.9459	29.8471	0.159093		11.1884	0.22755			-5.16174	TRUE	2.80527	TRUE	3	21	1		N
C11	zzrv1	CPT	UNKNOWN	SYBR	None	35.7964	23.1022	55.4655	29.6636	29.8471	0.159093		11.1884	0.22755			-5.16174	TRUE	2.80527	TRUE	3	21	1		N
C12	zzrv1	CPT	UNKNOWN	SYBR	None	35.7964	23.1022	55.4655	29.9319	29.8471	0.159093		11.1884	0.22755			-5.16174	TRUE	2.80527	TRUE	3	21	1		N
D1	zzrv1	D2HG	UNKNOWN	SYBR	None	0.877608	0.564448	1.36451	29.1253	28.9588	0.166608		10.3001	0.229335			0.188351	TRUE	3.09211	TRUE	3	20	1		N
D2	zzrv1	D2HG	UNKNOWN	SYBR	None	0.877608	0.564448	1.36451	28.959	28.9588	0.166608		10.3001	0.229335			0.188351	TRUE	3.09211	TRUE	3	20	1		N
D3	zzrv1	D2HG	UNKNOWN	SYBR	None	0.877608	0.564448	1.36451	28.7921	28.9588	0.166608		10.3001	0.229335			0.188351	TRUE	3.09211	TRUE	3	20	1		N
D4	zzrv1	EPHX2	UNKNOWN	SYBR	None	3.51826	2.03268	6.08959	26.4375	26.5611	0.337297		7.90239	0.28507			-1.81486	TRUE	2.7337	TRUE	3	18	1		N
D5	zzrv1	EPHX2	UNKNOWN	SYBR	None	3.51826	2.03268	6.08959	26.3031	26.5611	0.337297		7.90239	0.28507			-1.81486	TRUE	2.7337	TRUE	3	17	1		N
D6	zzrv1	EPHX2	UNKNOWN	SYBR	None	3.51826	2.03268	6.08959	26.9428	26.5611	0.337297		7.90239	0.28507			-1.81486	TRUE	2.7337	TRUE	3	18	1		N
D7	zzrv1	HAO2	UNKNOWN	SYBR	None	0.618258	0.34187	1.11809	27.3154	27.3319	0.392822		8.67317	0.307861			0.69372	TRUE	2.74879	TRUE	3	16	1		N
D8	zzrv1	HAO2	UNKNOWN	SYBR	None	0.618258	0.34187	1.11809	26.9476	27.3319	0.392822		8.67317	0.307861			0.69372	TRUE	2.74879	TRUE	3	18	1		N
D9	zzrv1	HAO2	UNKNOWN	SYBR	None	0.618258	0.34187	1.11809	27.7327	27.3319	0.392822		8.67317	0.307861			0.69372	TRUE	2.74879	TRUE	3	18	1		N
D10	zzrv1	NUDT7	UNKNOWN	SYBR	None	0.214638	0.133655	0.344687	28.7115	28.7189	0.227429		10.0602	0.246137			2.22003	TRUE	4.18524	TRUE	3	19	1		N
D11	zzrv1	NUDT7	UNKNOWN	SYBR	None	0.214638	0.133655	0.344687	28.4952	28.7189	0.227429		10.0602	0.246137			2.22003	TRUE	4.18524	TRUE	3	19	1		N
D12	zzrv1	NUDT7	UNKNOWN	SYBR	None	0.214638	0.133655	0.344687	28.9499	28.7189	0.227429		10.0602	0.246137			2.22003	TRUE	4.18524	TRUE	3	19	1		N
E1	zzrv1	PTGES3	UNKNOWN	SYBR	None	0.214153	0.142204	0.322503	22.6335	22.6689	0.0758666		4.01014	0.212745			2.22329	TRUE	4.87701	TRUE	3	13	1		N
E2	zzrv1	PTGES3	UNKNOWN	SYBR	None	0.214153	0.142204	0.322503	22.6171	22.6689	0.0758666		4.01014	0.212745			2.22329	TRUE	4.87701	TRUE	3	12	1		N
E3	zzrv1	PTGES3	UNKNOWN	SYBR	None	0.214153	0.142204	0.322503	22.756	22.6689	0.0758666		4.01014	0.212745			2.22329	TRUE	4.87701	TRUE	3	13	1		N
E4	zzrv1	RXRA	UNKNOWN	SYBR	None	0.296749	0.193639	0.454763	30.0362	29.9187	0.132617		11.26	0.221821			1.75269	TRUE	3.54011	TRUE	3	21	1		N
E5	zzrv1	RXRA	UNKNOWN	SYBR	None	0.296749	0.193639	0.454763	29.945	29.9187	0.132617		11.26	0.221821			1.75269	TRUE	3.54011	TRUE	3	21	1		N
E6	zzrv1	RXRA	UNKNOWN	SYBR	None	0.296749	0.193639	0.454763	29.775	29.9187	0.132617		11.26	0.221821			1.75269	TRUE	3.54011	TRUE	3	21	1		N
E7	zzrv1	SLC25	UNKNOWN	SYBR	None	0.234761	0.142734	0.386123	26.7633	26.5227	0.265571		7.86397	0.258556			2.09074	TRUE	2.79465	TRUE	3	18	1		N
E8	zzrv1	SLC25	UNKNOWN	SYBR	None	0.234761	0.142734	0.386123	26.2378	26.5227	0.265571		7.86397	0.258556			2.09074	TRUE	2.79465	TRUE	3	18	1		N
E9	zzrv1	SLC25	UNKNOWN	SYBR	None	0.234761	0.142734	0.386123	26.567	26.5227	0.265571		7.86397	0.258556			2.09074	TRUE	2.79465	TRUE	3	18	1		N
E10	zzrv1	GAPDH	UNKNOWN	SYBR	None				18.9418	18.6587	0.360591							TRUE	2.99057	TRUE	3	10	1		N
E11	zzrv1	GAPDH	UNKNOWN	SYBR	None				18.2528	18.6587	0.360591							TRUE	2.99057	TRUE	3	10	1		N
E12	zzrv1	GAPDH	UNKNOWN	SYBR	None				18.7816	18.6587	0.360591							TRUE	2.99057	TRUE	3	10	1		N
F1	du145	ADH5	UNKNOWN	SYBR	None	1.00304	0.726229	1.38535	24.003	23.9475	0.0484763		5.94195	0.167796			-0.00437355	TRUE	2.39733	TRUE	3	15	1		N
F2	du145	ADH5	UNKNOWN	SYBR	None	1.00304	0.726229	1.38535	23.9133	23.9475	0.0484763		5.94195	0.167796			-0.00437355	TRUE	2.39733	TRUE	3	15	1		N
F3	du145	ADH5	UNKNOWN	SYBR	None	1.00304	0.726229	1.38535	23.9263	23.9475	0.0484763		5.94195	0.167796			-0.00437355	TRUE	2.39733	TRUE	3	15	1		N
F4	du145	CPT	UNKNOWN	SYBR	None	47.2177	32.2715	69.0859	28.9981	28.7945	0.187639		10.7889	0.197758			-5.56125	TRUE	2.80527	TRUE	3	20	1		N
F5	du145	CPT	UNKNOWN	SYBR	None	47.2177	32.2715	69.0859	28.6285	28.7945	0.187639		10.7889	0.197758			-5.56125	TRUE	2.80527	TRUE	3	20	1		N
F6	du145	CPT	UNKNOWN	SYBR	None	47.2177	32.2715	69.0859	28.7568	28.7945	0.187639		10.7889	0.197758			-5.56125	TRUE	2.80527	TRUE	3	21	1		N
F7	du145	D2HG	UNKNOWN	SYBR	None	0.565613	0.380679	0.84039	29.1719	28.9394	0.211843		10.9339	0.205746			0.822112	TRUE	3.09211	TRUE	3	20	1		N
F8	du145	D2HG	UNKNOWN	SYBR	None	0.565613	0.380679	0.84039	28.8891	28.9394	0.211843		10.9339	0.205746			0.822112	TRUE	3.09211	TRUE	3	19	1		N
F9	du145	D2HG	UNKNOWN	SYBR	None	0.565613	0.380679	0.84039	28.7573	28.9394	0.211843		10.9339	0.205746			0.822112	TRUE	3.09211	TRUE	3	20	1		N
F10	du145	EPHX2	UNKNOWN	SYBR	None	1.50296	1.06568	2.11969	27.1551	27.135	0.116801		9.12944	0.178661			-0.587811	TRUE	2.7337	TRUE	3	19	1		N
F11	du145	EPHX2	UNKNOWN	SYBR	None	1.50296	1.06568	2.11969	27.0095	27.135	0.116801		9.12944	0.178661			-0.587811	TRUE	2.7337	TRUE	3	19	1		N
F12	du145	EPHX2	UNKNOWN	SYBR	None	1.50296	1.06568	2.11969	27.2405	27.135	0.116801		9.12944	0.178661			-0.587811	TRUE	2.7337	TRUE	3	19	1		N
G1	du145	HAO2	UNKNOWN	SYBR	None	0.303908	0.212634	0.434363	27.8706	27.7033	0.145631		9.69774	0.185585			1.71829	TRUE	2.74879	TRUE	3	19	1		N
G2	du145	HAO2	UNKNOWN	SYBR	None	0.303908	0.212634	0.434363	27.6052	27.7033	0.145631		9.69774	0.185585			1.71829	TRUE	2.74879	TRUE	3	19	1		N
G3	du145	HAO2	UNKNOWN	SYBR	None	0.303908	0.212634	0.434363	27.6342	27.7033	0.145631		9.69774	0.185585			1.71829	TRUE	2.74879	TRUE	3	19	1		N
G4	du145	NUDT7	UNKNOWN	SYBR	None	0.562883	0.40611	0.780177	26.7445	26.6748	0.064848		8.66922	0.169629			0.829093	TRUE	4.18524	TRUE	3	18	1		N
G5	du145	NUDT7	UNKNOWN	SYBR	None	0.562883	0.40611	0.780177	26.6635	26.6748	0.064848		8.66922	0.169629			0.829093	TRUE	4.18524	TRUE	3	17	1		N
G6	du145	NUDT7	UNKNOWN	SYBR	None	0.562883	0.40611	0.780177	26.6163	26.6748	0.064848		8.66922	0.169629			0.829093	TRUE	4.18524	TRUE	3	17	1		N
G7	du145	PTGES3	UNKNOWN	SYBR	None	0.241134	0.172062	0.337932	21.7547	21.8445	0.100724		3.83895	0.175369			2.05209	TRUE	4.87701	TRUE	3	12	1		N
G8	du145	PTGES3	UNKNOWN	SYBR	None	0.241134	0.172062	0.337932	21.8255	21.8445	0.100724		3.83895	0.175369			2.05209	TRUE	4.87701	TRUE	3	12	1		N
G9	du145	PTGES3	UNKNOWN	SYBR	None	0.241134	0.172062	0.337932	21.9534	21.8445	0.100724		3.83895	0.175369			2.05209	TRUE	4.87701	TRUE	3	12	1		N
G10	du145	RXRA	UNKNOWN	SYBR	None	1.113	0.784543	1.57898	27.2199	27.3585	0.130185		9.35288	0.181719			-0.154456	TRUE	3.54011	TRUE	3	18	1		N
G11	du145	RXRA	UNKNOWN	SYBR	None	1.113	0.784543	1.57898	27.3772	27.3585	0.130185		9.35288	0.181719			-0.154456	TRUE	3.54011	TRUE	3	18	1		N
G12	du145	RXRA	UNKNOWN	SYBR	None	1.113	0.784543	1.57898	27.4782	27.3585	0.130185		9.35288	0.181719			-0.154456	TRUE	3.54011	TRUE	3	19	1		N
H1	du145	SLC25	UNKNOWN	SYBR	None	0.126093	0.0866939	0.183398	26.9463	26.7663	0.177681		8.76068	0.194668			2.98744	TRUE	2.79465	TRUE	3	19	1		N
H2	du145	SLC25	UNKNOWN	SYBR	None	0.126093	0.0866939	0.183398	26.7615	26.7663	0.177681		8.76068	0.194668			2.98744	TRUE	2.79465	TRUE	3	18	1		N
H3	du145	SLC25	UNKNOWN	SYBR	None	0.126093	0.0866939	0.183398	26.591	26.7663	0.177681		8.76068	0.194668			2.98744	TRUE	2.79465	TRUE	3	18	1		N
H4	du145	GAPDH	UNKNOWN	SYBR	None				17.9035	18.0056	0.286561							TRUE	2.99057	TRUE	3	9	1		N
H5	du145	GAPDH	UNKNOWN	SYBR	None				18.3292	18.0056	0.286561							TRUE	2.99057	TRUE	3	9	1		N
H6	du145	GAPDH	UNKNOWN	SYBR	None				17.7841	18.0056	0.286561							TRUE	2.99057	TRUE	3	9	1		N
Analysis Type	Singleplex
Endogenous Control	GAPDH
RQ Min/Max Confidence Level	95.0
Reference Sample	N

## Sheet: Sheet1
Sample Name	Target Name	Cт	Cт Mean
N	ADH5	25.9501	25.6816							ΔCT	ΔΔCT				CT			ΔCT	ΔΔCT	2^-ΔΔCT					CT			ΔCT	ΔΔCT	2^-ΔΔCT
N	ADH5	25.5569	25.6816		N	ADH5	25.9501	25.6816	19.7353	6.21488			zzrv1	ADH5	24.5522	24.5961	18.6587	5.89352	0.321363	0.800313		地表达	du145	ADH5	24.003	23.9475	18.0056	5.99742	0.217463	0.860077
N	ADH5	25.5377	25.6816		N	ADH5	25.5569	25.6816	19.7353	5.82161			zzrv1	ADH5	24.5139	24.5961	18.6587	5.85516	-0.0335503	1.02353			du145	ADH5	23.9133	23.9475	18.0056	5.90772	-0.0861053	1.0615
N	CPT	36.2986	36.0854		N	ADH5	25.5377	25.6816	19.7353	5.80247			zzrv1	ADH5	24.7221	24.5961	18.6587	6.06342	-0.260956	1.19827			du145	ADH5	23.9263	23.9475	18.0056	5.9207	-0.118235	1.08541
N	CPT	36.3059	36.0854							0																		0
N	CPT	35.6516	36.0854																									0
N	D2HG	29.7434	29.847		N	CPT	36.2986	36.0854	19.7353	16.5634			zzrv1	CPT	29.9459	29.8471	18.6587	11.2872	5.27621	0.025805		地表达	du145	CPT	28.9981	28.7945	18.0056	10.9925	5.57088	0.0210376
N	D2HG	29.8506	29.847		N	CPT	36.3059	36.0854	19.7353	16.5707			zzrv1	CPT	29.6636	29.8471	18.6587	11.0049	5.56579	0.021112			du145	CPT	28.6285	28.7945	18.0056	10.6229	5.94774	0.0162013
N	D2HG	29.9471	29.847		N	CPT	35.6516	36.0854	19.7353	15.9164			zzrv1	CPT	29.9319	29.8471	18.6587	11.2732	4.64323	0.0400174			du145	CPT	28.7568	28.7945	18.0056	10.7512	5.16514	0.0278701
N	EPHX2	29.5279	29.4525																									0
N	EPHX2	29.3669	29.4525							0																		0
N	EPHX2	29.4627	29.4525		N	D2HG	29.7434	29.847	19.7353	10.0081			zzrv1	D2HG	29.1253	28.9588	18.6587	10.4666	-0.458485	1.3741		高表	du145	D2HG	29.1719	28.9394	18.0056	11.1663	-1.1582	2.23178
N	HAO2	27.7882	27.7147		N	D2HG	29.8506	29.847	19.7353	10.1153			zzrv1	D2HG	28.959	28.9588	18.6587	10.3003	-0.184963	1.13679			du145	D2HG	28.8891	28.9394	18.0056	10.8835	-0.76823	1.70318
N	HAO2	27.6026	27.7147		N	D2HG	29.9471	29.847	19.7353	10.2118			zzrv1	D2HG	28.7921	28.9588	18.6587	10.1334	0.0783997	0.947108			du145	D2HG	28.7573	28.9394	18.0056	10.7517	-0.539906	1.45388
N	HAO2	27.7534	27.7147							0																		0
N	NUDT7	27.486	27.5754							0																		0
N	NUDT7	27.757	27.5754		N	EPHX2	29.5279	29.4525	19.7353	9.79269			zzrv1	EPHX2	26.4375	26.5611	18.6587	7.77878	2.01391	0.247601		地表达	du145	EPHX2	27.1551	27.135	18.0056	9.14953	0.643152	0.640312
N	NUDT7	27.4831	27.5754		N	EPHX2	29.3669	29.4525	19.7353	9.6316			zzrv1	EPHX2	26.3031	26.5611	18.6587	7.64433	1.98727	0.252216			du145	EPHX2	27.0095	27.135	18.0056	9.00389	0.627705	0.647205
N	PTGES3	21.4684	21.5221		N	EPHX2	29.4627	29.4525	19.7353	9.72746			zzrv1	EPHX2	26.9428	26.5611	18.6587	8.28405	1.44342	0.367695			du145	EPHX2	27.2405	27.135	18.0056	9.23489	0.492579	0.710754
N	PTGES3	21.5274	21.5221							0
N	PTGES3	21.5705	21.5221							0
N	RXRA	29.2171	29.2426		N	HAO2	27.7882	27.7147	19.7353	8.05291			zzrv1	HAO2	27.3154	27.3319	18.6587	8.65668	-0.603769	1.51968		高表达	du145	HAO2	27.8706	27.7033	18.0056	9.86507	-1.81216	3.51168
N	RXRA	29.3857	29.2426		N	HAO2	27.6026	27.7147	19.7353	7.86732			zzrv1	HAO2	26.9476	27.3319	18.6587	8.28885	-0.421532	1.33935			du145	HAO2	27.6052	27.7033	18.0056	9.59958	-1.73226	3.32248
N	RXRA	29.1249	29.2426		N	HAO2	27.7534	27.7147	19.7353	8.01812			zzrv1	HAO2	27.7327	27.3319	18.6587	9.07398	-1.05585	2.07895			du145	HAO2	27.6342	27.7033	18.0056	9.62858	-1.61046	3.05348
										0
										0
					N	NUDT7	27.486	27.5754	19.7353	7.75076			zzrv1	NUDT7	28.7115	28.7189	18.6587	10.0528	-2.30203	4.93151		地表达	du145	NUDT7	26.7445	26.6748	18.0056	8.73896	-0.988199	1.98371
					N	NUDT7	27.757	27.5754	19.7353	8.02176			zzrv1	NUDT7	28.4952	28.7189	18.6587	9.8365	-1.81473	3.51795			du145	NUDT7	26.6635	26.6748	18.0056	8.65796	-0.636202	1.55423
					N	NUDT7	27.4831	27.5754	19.7353	7.74787			zzrv1	NUDT7	28.9499	28.7189	18.6587	10.2912	-2.54331	5.82924			du145	NUDT7	26.6163	26.6748	18.0056	8.61074	-0.862875	1.81866
										0
zzrv1	ADH5	24.5522	24.5961							0
zzrv1	ADH5	24.5139	24.5961		N	PTGES3	21.4684	21.5221	19.7353	1.73318			zzrv1	PTGES3	22.6335	22.6689	18.6587	3.97479	-2.24161	4.72924		高表达	du145	PTGES3	21.7547	21.8445	18.0056	3.74909	-2.01591	4.04436
zzrv1	ADH5	24.7221	24.5961		N	PTGES3	21.5274	21.5221	19.7353	1.79212			zzrv1	PTGES3	22.6171	22.6689	18.6587	3.9584	-2.16628	4.48864			du145	PTGES3	21.8255	21.8445	18.0056	3.81992	-2.0278	4.07781
zzrv1	CPT	29.9459	29.8471		N	PTGES3	21.5705	21.5221	19.7353	1.83525			zzrv1	PTGES3	22.756	22.6689	18.6587	4.09723	-2.26198	4.79648			du145	PTGES3	21.9534	21.8445	18.0056	3.94783	-2.11257	4.32462
zzrv1	CPT	29.6636	29.8471							0
zzrv1	CPT	29.9319	29.8471							0
zzrv1	D2HG	29.1253	28.9588		N	RXRA	29.2171	29.2426	19.7353	9.48186			zzrv1	RXRA	30.0362	29.9187	18.6587	11.3775	-1.89567	3.72095		低表达	du145	RXRA	27.2199	27.3585	18.0056	9.21434	0.267519	0.830747
zzrv1	D2HG	28.959	28.9588		N	RXRA	29.3857	29.2426	19.7353	9.65047			zzrv1	RXRA	29.945	29.9187	18.6587	11.2863	-1.63583	3.10767			du145	RXRA	27.3772	27.3585	18.0056	9.37163	0.278845	0.824251
zzrv1	D2HG	28.7921	28.9588		N	RXRA	29.1249	29.2426	19.7353	9.38968			zzrv1	RXRA	29.775	29.9187	18.6587	11.1162	-1.72655	3.30935			du145	RXRA	27.4782	27.3585	18.0056	9.47267	-0.0829926	1.05921
zzrv1	EPHX2	26.4375	26.5611							0
zzrv1	EPHX2	26.3031	26.5611		N	SLC25	25.4987	25.5085	19.7353	5.76343			zzrv1	SLC25	26.7633	26.5227	18.6587	8.10461	-2.34117	5.06715		高表达	du145	SLC25	26.9463	26.7663	18.0056	8.9407	-3.17727	9.04591
zzrv1	EPHX2	26.9428	26.5611		N	SLC25	25.4511	25.5085	19.7353	5.7158			zzrv1	SLC25	26.2378	26.5227	18.6587	7.57904	-1.86324	3.63823			du145	SLC25	26.7615	26.7663	18.0056	8.7559	-3.0401	8.22548
					N	SLC25	25.5757	25.5085	19.7353	5.84048			zzrv1	SLC25	26.567	26.5227	18.6587	7.90828	-2.06779	4.19245			du145	SLC25	26.591	26.7663	18.0056	8.58543	-2.74495	6.70367
zzrv1	HAO2	27.3154	27.3319							0
zzrv1	HAO2	26.9476	27.3319							0
zzrv1	HAO2	27.7327	27.3319		N	GAPDH	19.6419	19.7353	19.7353	-0.0933475			zzrv1	GAPDH	18.9418	18.6587	18.6587	0.283127					du145	GAPDH	17.9035	18.0056	18.0056
zzrv1	NUDT7	28.7115	28.7189		N	GAPDH	20.0249	19.7353	19.7353	0.28969			zzrv1	GAPDH	18.2528	18.6587	18.6587	-0.40596					du145	GAPDH	18.3292	18.0056	18.0056
zzrv1	NUDT7	28.4952	28.7189		N	GAPDH	19.5389	19.7353	19.7353	-0.196339			zzrv1	GAPDH	18.7816	18.6587	18.6587	0.122831					du145	GAPDH	17.7841	18.0056	18.0056
zzrv1	NUDT7	28.9499	28.7189
zzrv1	PTGES3	22.6335	22.6689		nor	CLATS	32.9372	32.7356	19.7353	13.202			zz2rv1	LTC4S	32.8971	33.0742	18.6587	14.2384	-1.03646	2.05118		高表达	du145	CLATS	31.8926	32.5514	18.0056	13.887	-0.685013	1.60772
zzrv1	PTGES3	22.6171	22.6689		nor	CLATS	32.6517	32.7356	19.7353	12.9164			zz2rv1	LTC4S	33.4994	33.0742	18.6587	14.8407	-1.92426	3.79542			du145	CLATS	32.8647	32.5514	18.0056	14.8591	-1.94263	3.84405
zzrv1	PTGES3	22.756	22.6689		nor	CLATS	32.6179	32.7356	19.7353	12.8827			zz2rv1	LTC4S	32.8259	33.0742	18.6587	14.1672	-1.28449	2.43596			du145	CLATS	32.897	32.5514	18.0056	14.8915	-2.00879	4.02444
zzrv1	RXRA	30.0362	29.9187
zzrv1	RXRA	29.945	29.9187
zzrv1	RXRA	29.775	29.9187
zzrv1	SLC25	26.7633	26.5227
zzrv1	SLC25	26.2378	26.5227
zzrv1	SLC25	26.567	26.5227
zzrv1	GAPDH	18.9418	18.6587
zzrv1	GAPDH	18.2528	18.6587
zzrv1	GAPDH	18.7816	18.6587
du145	ADH5	24.003	23.9475
du145	ADH5	23.9133	23.9475
du145	ADH5	23.9263	23.9475
du145	CPT	28.9981	28.7945
du145	CPT	28.6285	28.7945
du145	CPT	28.7568	28.7945
du145	D2HG	29.1719	28.9394
du145	D2HG	28.8891	28.9394
du145	D2HG	28.7573	28.9394
du145	EPHX2	27.1551	27.135
du145	EPHX2	27.0095	27.135
du145	EPHX2	27.2405	27.135
du145	HAO2	27.8706	27.7033
du145	HAO2	27.6052	27.7033
du145	HAO2	27.6342	27.7033
du145	NUDT7	26.7445	26.6748
du145	NUDT7	26.6635	26.6748
du145	NUDT7	26.6163	26.6748
du145	PTGES3	21.7547	21.8445
du145	PTGES3	21.8255	21.8445
du145	PTGES3	21.9534	21.8445

## Sheet: Sheet2
Sample Name	Target Name	Cт	Cт Mean
N	ADH5	25.9501	25.6816				CT		内参CT	ΔCT	ΔCT均值				CT		内参CT	ΔCT	ΔΔCT	2^-ΔΔCT					CT			ΔCT	ΔΔCT	2^-ΔΔCT
N	ADH5	25.5569	25.6816		N	ADH5	25.9501	25.6816	19.7353	6.21488	5.946		zzrv1	ADH5	24.5522	24.5961	18.6587	5.89352	-0.0524835	1.03705	地表达		du145	ADH5	24.003	23.9475	18.0056	5.99742	0.0514174	0.964988
N	ADH5	25.5377	25.6816		N	ADH5	25.5569	25.6816	19.7353	5.82161	5.946		zzrv1	ADH5	24.5139	24.5961	18.6587	5.85516	-0.0908364	1.06499			du145	ADH5	23.9133	23.9475	18.0056	5.90772	-0.0382813	1.02689
N	CPT	36.2986	36.0854		N	ADH5	25.5377	25.6816	19.7353	5.80247	5.946		zzrv1	ADH5	24.7221	24.5961	18.6587	6.06342	0.117423	0.921833			du145	ADH5	23.9263	23.9475	18.0056	5.9207	-0.025298	1.01769
N	CPT	36.3059	36.0854							0
N	CPT	35.6516	36.0854
N	D2HG	29.7434	29.847		N	CPT	36.2986	36.0854	19.7353	16.5634	16.3502		zzrv1	CPT	29.9459	29.8471	18.6587	11.2872	-5.06302	33.4287	地表达		du145	CPT	28.9981	28.7945	18.0056	10.9925	-5.35769	41.004
N	D2HG	29.8506	29.847		N	CPT	36.3059	36.0854	19.7353	16.5707	16.3502		zzrv1	CPT	29.6636	29.8471	18.6587	11.0049	-5.34531	40.6536			du145	CPT	28.6285	28.7945	18.0056	10.6229	-5.72726	52.9758
N	D2HG	29.9471	29.847		N	CPT	35.6516	36.0854	19.7353	15.9164	16.3502		zzrv1	CPT	29.9319	29.8471	18.6587	11.2732	-5.07702	33.7549			du145	CPT	28.7568	28.7945	18.0056	10.7512	-5.59893	48.4671
N	EPHX2	29.5279	29.4525
N	EPHX2	29.3669	29.4525							0
N	EPHX2	29.4627	29.4525		N	D2HG	29.7434	29.847	19.7353	10.0081	10.11		zzrv1	D2HG	29.1253	28.9588	18.6587	10.4666	0.35661	0.780998	高表		du145	D2HG	29.1719	28.9394	18.0056	11.1663	1.05632	0.480856
N	HAO2	27.7882	27.7147		N	D2HG	29.8506	29.847	19.7353	10.1153	10.11		zzrv1	D2HG	28.959	28.9588	18.6587	10.3003	0.190262	0.876446			du145	D2HG	28.8891	28.9394	18.0056	10.8835	0.77353	0.584985
N	HAO2	27.6026	27.7147		N	D2HG	29.9471	29.847	19.7353	10.2118	10.11		zzrv1	D2HG	28.7921	28.9588	18.6587	10.1334	0.0233942	0.983915			du145	D2HG	28.7573	28.9394	18.0056	10.7517	0.641699	0.640957
N	HAO2	27.7534	27.7147							0
N	NUDT7	27.486	27.5754							0
N	NUDT7	27.757	27.5754		N	EPHX2	29.5279	29.4525	19.7353	9.79269	9.71		zzrv1	EPHX2	26.4375	26.5611	18.6587	7.77878	-1.93122	3.81378	地表达		du145	EPHX2	27.1551	27.135	18.0056	9.14953	-0.560466	1.47475
N	NUDT7	27.4831	27.5754		N	EPHX2	29.3669	29.4525	19.7353	9.6316	9.71		zzrv1	EPHX2	26.3031	26.5611	18.6587	7.64433	-2.06567	4.18629			du145	EPHX2	27.0095	27.135	18.0056	9.00389	-0.706107	1.6314
N	PTGES3	21.4684	21.5221		N	EPHX2	29.4627	29.4525	19.7353	9.72746	9.71		zzrv1	EPHX2	26.9428	26.5611	18.6587	8.28405	-1.42595	2.68692			du145	EPHX2	27.2405		18.0056	9.23489	-0.475114	1.39003
N	PTGES3	21.5274	21.5221							0
N	PTGES3	21.5705	21.5221							0
N	RXRA	29.2171	29.2426		N	HAO2	27.7882	27.7147	19.7353	8.05291	7.97		zzrv1	HAO2	27.3154	27.3319	18.6587	8.65668	0.686675	0.621284	高表达		du145	HAO2	27.8706	27.7033	18.0056	9.86507	1.89507	0.268861
N	RXRA	29.3857	29.2426		N	HAO2	27.6026	27.7147	19.7353	7.86732	7.97		zzrv1	HAO2	26.9476	27.3319	18.6587	8.28885	0.318853	0.801707			du145	HAO2	27.6052	27.7033	18.0056	9.59958	1.62958	0.323182
N	RXRA	29.1249	29.2426		N	HAO2	27.7534	27.7147	19.7353	8.01812	7.97		zzrv1	HAO2	27.7327	27.3319	18.6587	9.07398	1.10398	0.465232			du145	HAO2	27.6342	27.7033	18.0056	9.62858	1.65858	0.316751
										0
										0
					N	NUDT7	27.486	27.5754	19.7353	7.75076	7.84		zzrv1	NUDT7	28.7115	28.7189	18.6587	10.0528	2.21279	0.215716	地表达		du145	NUDT7	26.7445	26.6748	18.0056	8.73896	0.898964	0.536272
					N	NUDT7	27.757	27.5754	19.7353	8.02176	7.84		zzrv1	NUDT7	28.4952	28.7189	18.6587	9.8365	1.9965	0.250608			du145	NUDT7	26.6635	26.6748	18.0056	8.65796	0.817965	0.567242
					N	NUDT7	27.4831	27.5754	19.7353	7.74787	7.84		zzrv1	NUDT7	28.9499	28.7189	18.6587	10.2912	2.45118	0.182862			du145	NUDT7	26.6163	26.6748	18.0056	8.61074	0.770743	0.586116
										0
zzrv1	ADH5	24.5522	24.5961							0
zzrv1	ADH5	24.5139	24.5961		N	PTGES3	21.4684	21.5221	19.7353	1.73318	1.786		zzrv1	PTGES3	22.6335	22.6689	18.6587	3.97479	2.18879	0.219336	高表达		du145	PTGES3	21.7547	21.8445	18.0056	3.74909	1.96309	0.256478
zzrv1	ADH5	24.7221	24.5961		N	PTGES3	21.5274	21.5221	19.7353	1.79212	1.786		zzrv1	PTGES3	22.6171	22.6689	18.6587	3.9584	2.1724	0.221841			du145	PTGES3	21.8255	21.8445	18.0056	3.81992	2.03392	0.244191
zzrv1	CPT	29.9459	29.8471		N	PTGES3	21.5705	21.5221	19.7353	1.83525	1.786		zzrv1	PTGES3	22.756	22.6689	18.6587	4.09723	2.31123	0.201488			du145	PTGES3	21.9534	21.8445	18.0056	3.94783	2.16183	0.223473
zzrv1	CPT	29.6636	29.8471							0
zzrv1	CPT	29.9319	29.8471							0
zzrv1	D2HG	29.1253	28.9588		N	RXRA	29.2171	29.2426	19.7353	9.48186	9.51		zzrv1	RXRA	30.0362	29.9187	18.6587	11.3775	1.86753	0.274043	低表达		du145	RXRA	27.2199	27.3585	18.0056	9.21434	-0.295664	1.22745
zzrv1	D2HG	28.959	28.9588		N	RXRA	29.3857	29.2426	19.7353	9.65047	9.51		zzrv1	RXRA	29.945	29.9187	18.6587	11.2863	1.77631	0.291929			du145	RXRA	27.3772	27.3585	18.0056	9.37163	-0.13837	1.10066
zzrv1	D2HG	28.7921	28.9588		N	RXRA	29.1249	29.2426	19.7353	9.38968	9.51		zzrv1	RXRA	29.775	29.9187	18.6587	11.1162	1.60623	0.328456			du145	RXRA	27.4782	27.3585	18.0056	9.47267	-0.0373266	1.02621
zzrv1	EPHX2	26.4375	26.5611							0
zzrv1	EPHX2	26.3031	26.5611		N	SLC25	25.4987	25.5085	19.7353	5.76343	5.77		zzrv1	SLC25	26.7633	26.5227	18.6587	8.10461	2.33461	0.19825	高表达		du145	SLC25	26.9463	26.7663	18.0056	8.9407	3.1707	0.111052
zzrv1	EPHX2	26.9428	26.5611		N	SLC25	25.4511	25.5085	19.7353	5.7158	5.77		zzrv1	SLC25	26.2378	26.5227	18.6587	7.57904	1.80904	0.285381			du145	SLC25	26.7615	26.7663	18.0056	8.7559	2.9859	0.126228
					N	SLC25	25.5757	25.5085	19.7353	5.84048	5.77		zzrv1	SLC25	26.567	26.5227	18.6587	7.90828	2.13828	0.227151			du145	SLC25	26.591	26.7663	18.0056	8.58543	2.81543	0.142059
zzrv1	HAO2	27.3154	27.3319							0
zzrv1	HAO2	26.9476	27.3319							0
zzrv1	HAO2	27.7327	27.3319		N	GAPDH	19.6419	19.7353	19.7353	-0.0933475			zzrv1	GAPDH	18.9418	18.6587	18.6587	0.283127	0.283127				du145	GAPDH	17.9035	18.0056	18.0056
zzrv1	NUDT7	28.7115	28.7189		N	GAPDH	20.0249	19.7353	19.7353	0.28969			zzrv1	GAPDH	18.2528	18.6587	18.6587	-0.40596	-0.40596				du145	GAPDH	18.3292	18.0056	18.0056
zzrv1	NUDT7	28.4952	28.7189		N	GAPDH	19.5389	19.7353	19.7353	-0.196339			zzrv1	GAPDH	18.7816	18.6587	18.6587	0.122831	0.122831				du145	GAPDH	17.7841	18.0056	18.0056
zzrv1	NUDT7	28.9499	28.7189
zzrv1	PTGES3	22.6335	22.6689		nor	CLATS	32.9372	32.7356	19.7353	13.202	13		zz2rv1	CLATS	32.8971	33.0742	18.6587	14.2384	1.23843	0.423835	高表达		du145	CLATS	31.8926	32.5514	18.0056	13.887	0.886984	0.540743
zzrv1	PTGES3	22.6171	22.6689		nor	CLATS	32.6517	32.7356	19.7353	12.9164	13		zz2rv1	CLATS	33.4994	33.0742	18.6587	14.8407	1.84071	0.279184			du145	CLATS	32.8647	32.5514	18.0056	14.8591	1.85908	0.275653
zzrv1	PTGES3	22.756	22.6689		nor	CLATS	32.6179	32.7356	19.7353	12.8827	13		zz2rv1	CLATS	32.8259	33.0742	18.6587	14.1672	1.16718	0.445292			du145	CLATS	32.897	32.5514	18.0056	14.8915	1.89147	0.269532
zzrv1	RXRA	30.0362	29.9187
zzrv1	RXRA	29.945	29.9187
zzrv1	RXRA	29.775	29.9187
zzrv1	SLC25	26.7633	26.5227
zzrv1	SLC25	26.2378	26.5227
zzrv1	SLC25	26.567	26.5227
zzrv1	GAPDH	18.9418	18.6587
zzrv1	GAPDH	18.2528	18.6587
zzrv1	GAPDH	18.7816	18.6587
du145	ADH5	24.003	23.9475
du145	ADH5	23.9133	23.9475
du145	ADH5	23.9263	23.9475
du145	CPT	28.9981	28.7945
du145	CPT	28.6285	28.7945
du145	CPT	28.7568	28.7945
du145	D2HG	29.1719	28.9394
du145	D2HG	28.8891	28.9394
du145	D2HG	28.7573	28.9394
du145	EPHX2	27.1551	27.135
du145	EPHX2	27.0095	27.135
du145	EPHX2	27.2405	27.135
du145	HAO2	27.8706	27.7033
du145	HAO2	27.6052	27.7033
du145	HAO2	27.6342	27.7033
du145	NUDT7	26.7445	26.6748
du145	NUDT7	26.6635	26.6748
du145	NUDT7	26.6163	26.6748
du145	PTGES3	21.7547	21.8445
du145	PTGES3	21.8255	21.8445
du145	PTGES3	21.9534	21.8445

## Sheet: Sheet3
		CT		内参CT	ΔCT	平均ΔCT						CT			ΔCT	ΔΔCT	2-ΔΔCT
zzrv1	ADH5	24.5522	24.5961	18.6587	5.89352	5.937				du145	ADH5	24.003	23.9475	18.0056	5.99742	0.0604174	0.958987
zzrv1	ADH5	24.5139	24.5961	18.6587	5.85516	5.937				du145	ADH5	23.9133	23.9475	18.0056	5.90772	-0.0292813	1.0205
zzrv1	ADH5	24.7221	24.5961	18.6587	6.06342	5.937				du145	ADH5	23.9263	23.9475	18.0056	5.9207	-0.016298	1.01136
zzrv1	CPT	29.9459	29.8471	18.6587	11.2872	11.188				du145	CPT	28.9981	28.7945	18.0056	10.9925	-0.195511	1.14513
zzrv1	CPT	29.6636	29.8471	18.6587	11.0049	11.188				du145	CPT	28.6285	28.7945	18.0056	10.6229	-0.565083	1.47947
zzrv1	CPT	29.9319	29.8471	18.6587	11.2732	11.188				du145	CPT	28.7568	28.7945	18.0056	10.7512	-0.436755	1.35356
zzrv1	D2HG	29.1253	28.9588	18.6587	10.4666	10.3				du145	D2HG	29.1719	28.9394	18.0056	11.1663	0.866323	0.548543
zzrv1	D2HG	28.959	28.9588	18.6587	10.3003	10.3				du145	D2HG	28.8891	28.9394	18.0056	10.8835	0.58353	0.667329
zzrv1	D2HG	28.7921	28.9588	18.6587	10.1334	10.3				du145	D2HG	28.7573	28.9394	18.0056	10.7517	0.451699	0.731181
zzrv1	EPHX2	26.4375	26.5611	18.6587	7.77878	7.902				du145	EPHX2	27.1551	27.135	18.0056	9.14953	1.24753	0.421167
zzrv1	EPHX2	26.3031	26.5611	18.6587	7.64433	7.902				du145	EPHX2	27.0095	27.135	18.0056	9.00389	1.10189	0.465905
zzrv1	EPHX2	26.9428	26.5611	18.6587	8.28405	7.902				du145	EPHX2	27.2405		18.0056	9.23489	1.33289	0.396973
zzrv1	HAO2	27.3154	27.3319	18.6587	8.65668	8.673				du145	HAO2	27.8706	27.7033	18.0056	9.86507	1.19207	0.437675
zzrv1	HAO2	26.9476	27.3319	18.6587	8.28885	8.673				du145	HAO2	27.6052	27.7033	18.0056	9.59958	0.926581	0.526104
zzrv1	HAO2	27.7327	27.3319	18.6587	9.07398	8.673				du145	HAO2	27.6342	27.7033	18.0056	9.62858	0.95558	0.515634
zzrv1	NUDT7	28.7115	28.7189	18.6587	10.0528	10.06				du145	NUDT7	26.7445	26.6748	18.0056	8.73896	-1.32104	2.49845
zzrv1	NUDT7	28.4952	28.7189	18.6587	9.8365	10.06				du145	NUDT7	26.6635	26.6748	18.0056	8.65796	-1.40204	2.64274
zzrv1	NUDT7	28.9499	28.7189	18.6587	10.2912	10.06				du145	NUDT7	26.6163	26.6748	18.0056	8.61074	-1.44926	2.73067
zzrv1	PTGES3	22.6335	22.6689	18.6587	3.97479	4.01				du145	PTGES3	21.7547	21.8445	18.0056	3.74909	-0.260906	1.19823
zzrv1	PTGES3	22.6171	22.6689	18.6587	3.9584	4.01				du145	PTGES3	21.8255	21.8445	18.0056	3.81992	-0.190082	1.14083
zzrv1	PTGES3	22.756	22.6689	18.6587	4.09723	4.01				du145	PTGES3	21.9534	21.8445	18.0056	3.94783	-0.0621717	1.04404
zzrv1	RXRA	30.0362	29.9187	18.6587	11.3775	11.26				du145	RXRA	27.2199	27.3585	18.0056	9.21434	-2.04566	4.12863
zzrv1	RXRA	29.945	29.9187	18.6587	11.2863	11.26				du145	RXRA	27.3772	27.3585	18.0056	9.37163	-1.88837	3.70217
zzrv1	RXRA	29.775	29.9187	18.6587	11.1162	11.26				du145	RXRA	27.4782	27.3585	18.0056	9.47267	-1.78733	3.45175
zzrv1	SLC25	26.7633	26.5227	18.6587	8.10461	7.864				du145	SLC25	26.9463	26.7663	18.0056	8.9407	1.0767	0.474113
zzrv1	SLC25	26.2378	26.5227	18.6587	7.57904	7.864				du145	SLC25	26.7615	26.7663	18.0056	8.7559	0.891899	0.538904
zzrv1	SLC25	26.567	26.5227	18.6587	7.90828	7.864				du145	SLC25	26.591	26.7663	18.0056	8.58543	0.721434	0.606494
zzrv1	GAPDH	18.9418	18.6587	18.6587						du145	GAPDH	17.9035	18.0056	18.0056
zzrv1	GAPDH	18.2528	18.6587	18.6587						du145	GAPDH	18.3292	18.0056	18.0056
zzrv1	GAPDH	18.7816	18.6587	18.6587						du145	GAPDH	17.7841	18.0056	18.0056
zz2rv1	CLATS	32.8971	33.0742	18.6587	14.2384	14.415				du145	CLATS	31.8926	32.5514	18.0056	13.887	-0.528016	1.44194
zz2rv1	CLATS	33.4994	33.0742	18.6587	14.8407	14.415				du145	CLATS	32.8647	32.5514	18.0056	14.8591	0.444076	0.735055
zz2rv1	CLATS	32.8259	33.0742	18.6587	14.1672	14.415				du145	CLATS	32.897	32.5514	18.0056	14.8915	0.476474	0.718732
