# Supplementary material for: Comprehensive analysis of fatty acid metabolism-related gene signatures for predicting prognosis in patients with prostate cancer
Source: PeerJ. 2023 Jan 10;11:e14646. doi: 10.7717/peerj.14646 (PMC9838212; doi:10.7717/peerj.14646)
Supplement: Supplemental Information 13 [file peerj-11-14646-s013.xls]

## Sheet: Results
Block Type	96well
Chemistry	SYBR_GREEN
Experiment File Name	D:\Applied Biosystems\StepOne Software v2.2.3\experiments\7860_CAKI_SI_SELECTED.eds
Experiment Run End Time	2022-08-17 15:54:01 PM CST
Instrument Type	steponeplus
Passive Reference	ROX
Well	Sample Name	Target Name	Task	Reporter	Quencher	RQ	RQ Min	RQ Max	Cт	Cт Mean	Cт SD	ΔCт	ΔCт Mean	ΔCт SE	HK Control ΔCт Mean	HK Control ΔCт SE	ΔΔCт	Automatic Ct Threshold	Ct Threshold	Automatic Baseline	Baseline Start	Baseline End	Efficiency	Comments	HIGHSD	SPIKE
A1	786o-m1	MIC	UNKNOWN	SYBR	None	1	0.811625	1.2321	29.2701	29.1212	0.138833		10.5328	0.108454			0	TRUE	2.25587	TRUE	3	21	1		N	N
A2	786o-m1	MIC	UNKNOWN	SYBR	None	1	0.811625	1.2321	28.9954	29.1212	0.138833		10.5328	0.108454			0	TRUE	2.25587	TRUE	3	20	1		N	N
A3	786o-m1	MIC	UNKNOWN	SYBR	None	1	0.811625	1.2321	29.0982	29.1212	0.138833		10.5328	0.108454			0	TRUE	2.25587	TRUE	3	21	1		N	N
A4	786o-m2	MIC	UNKNOWN	SYBR	None	1.18431	0.972699	1.44197	28.925	28.7273	0.174031		10.2887	0.102284			-0.244052	TRUE	2.25587	TRUE	3	20	1		N	N
A5	786o-m2	MIC	UNKNOWN	SYBR	None	1.18431	0.972699	1.44197	28.6595	28.7273	0.174031		10.2887	0.102284			-0.244052	TRUE	2.25587	TRUE	3	21	1		N	N
A6	786o-m2	MIC	UNKNOWN	SYBR	None	1.18431	0.972699	1.44197	28.5973	28.7273	0.174031		10.2887	0.102284			-0.244052	TRUE	2.25587	TRUE	3	20	1		N	N
A7	786o-m3	MIC	UNKNOWN	SYBR	None	1.44801	1.05434	1.98867	28.7278	28.9384	0.196801		9.99869	0.164863			-0.534069	TRUE	2.25587	TRUE	3	20	1		N	N
A8	786o-m3	MIC	UNKNOWN	SYBR	None	1.44801	1.05434	1.98867	28.9696	28.9384	0.196801		9.99869	0.164863			-0.534069	TRUE	2.25587	TRUE	3	20	1		N	N
A9	786o-m3	MIC	UNKNOWN	SYBR	None	1.44801	1.05434	1.98867	29.1177	28.9384	0.196801		9.99869	0.164863			-0.534069	TRUE	2.25587	TRUE	3	19	1		N	N
A10	786o-nc	MIC	UNKNOWN	SYBR	None	3.99349	3.65728	4.36061	27.3889	27.345	0.0573739		8.53511	0.0456985			-1.99765	TRUE	2.25587	TRUE	3	19	1		N	N
A11	786o-nc	MIC	UNKNOWN	SYBR	None	3.99349	3.65728	4.36061	27.2801	27.345	0.0573739		8.53511	0.0456985			-1.99765	TRUE	2.25587	TRUE	3	19	1		N	N
A12	786o-nc	MIC	UNKNOWN	SYBR	None	3.99349	3.65728	4.36061	27.366	27.345	0.0573739		8.53511	0.0456985			-1.99765	TRUE	2.25587	TRUE	3	19	1		N	N
B1	786o-m1	GAPDH	UNKNOWN	SYBR	None				18.5404	18.5885	0.126539							TRUE	3.58026	TRUE	3	9	1		N	Y
B2	786o-m1	GAPDH	UNKNOWN	SYBR	None				18.493	18.5885	0.126539							TRUE	3.58026	TRUE	3	9	1		N	N
B3	786o-m1	GAPDH	UNKNOWN	SYBR	None				18.732	18.5885	0.126539							TRUE	3.58026	TRUE	3	9	1		N	N
B4	786o-m2	GAPDH	UNKNOWN	SYBR	None				18.4721	18.4385	0.0331582							TRUE	3.58026	TRUE	3	8	1		N	N
B5	786o-m2	GAPDH	UNKNOWN	SYBR	None				18.4058	18.4385	0.0331582							TRUE	3.58026	TRUE	3	9	1		N	N
B6	786o-m2	GAPDH	UNKNOWN	SYBR	None				18.4378	18.4385	0.0331582							TRUE	3.58026	TRUE	3	9	1		N	N
B7	786o-m3	GAPDH	UNKNOWN	SYBR	None				18.7919	18.9397	0.206902							TRUE	3.58026	TRUE	3	10	1		N	N
B8	786o-m3	GAPDH	UNKNOWN	SYBR	None				18.851	18.9397	0.206902							TRUE	3.58026	TRUE	3	9	1		N	N
B9	786o-m3	GAPDH	UNKNOWN	SYBR	None				19.1761	18.9397	0.206902							TRUE	3.58026	TRUE	3	10	1		N	N
B10	786o-nc	GAPDH	UNKNOWN	SYBR	None				18.8714	18.8099	0.0545279							TRUE	3.58026	TRUE	3	9	1		N	N
B11	786o-nc	GAPDH	UNKNOWN	SYBR	None				18.7673	18.8099	0.0545279							TRUE	3.58026	TRUE	3	9	1		N	N
B12	786o-nc	GAPDH	UNKNOWN	SYBR	None				18.7911	18.8099	0.0545279							TRUE	3.58026	TRUE	3	9	1		N	N
C1	786o-mock	MIC	UNKNOWN	SYBR	None	2.92839	2.33595	3.67108	28.0282	28.0512	0.129733		8.98265	0.117452			-1.55011	TRUE	2.25587	TRUE	3	20	1		N	N
C2	786o-mock	MIC	UNKNOWN	SYBR	None	2.92839	2.33595	3.67108	27.9345	28.0512	0.129733		8.98265	0.117452			-1.55011	TRUE	2.25587	TRUE	3	19	1		N	N
C3	786o-mock	MIC	UNKNOWN	SYBR	None	2.92839	2.33595	3.67108	28.1909	28.0512	0.129733		8.98265	0.117452			-1.55011	TRUE	2.25587	TRUE	3	19	1		N	N
C4	caki-m1	MIC	UNKNOWN	SYBR	None	0.946698	0.87809	1.02067	29.5922	29.6227	0.0264685		10.6118	0.0390914			0.0790234	TRUE	2.25587	TRUE	3	21	1		N	N
C5	caki-m1	MIC	UNKNOWN	SYBR	None	0.946698	0.87809	1.02067	29.6359	29.6227	0.0264685		10.6118	0.0390914			0.0790234	TRUE	2.25587	TRUE	3	21	1		N	N
C6	caki-m1	MIC	UNKNOWN	SYBR	None	0.946698	0.87809	1.02067	29.64	29.6227	0.0264685		10.6118	0.0390914			0.0790234	TRUE	2.25587	TRUE	3	21	1		N	N
C7	caki-m2	MIC	UNKNOWN	SYBR	None	0.828387	0.658932	1.04142	30.5066	30.6846	0.16863		10.8044	0.11892			0.271622	TRUE	2.25587	TRUE	3	22	1		N	N
C8	caki-m2	MIC	UNKNOWN	SYBR	None	0.828387	0.658932	1.04142	30.842	30.6846	0.16863		10.8044	0.11892			0.271622	TRUE	2.25587	TRUE	3	22	1		N	N
C9	caki-m2	MIC	UNKNOWN	SYBR	None	0.828387	0.658932	1.04142	30.7051	30.6846	0.16863		10.8044	0.11892			0.271622	TRUE	2.25587	TRUE	3	23	1		N	N
C10	caki-m3	MIC	UNKNOWN	SYBR	None	1.85258	1.56762	2.18934	30.7164	30.6699	0.0887311		9.64323	0.0867879			-0.889533	TRUE	2.25587	TRUE	3	22	1		N	N
C11	caki-m3	MIC	UNKNOWN	SYBR	None	1.85258	1.56762	2.18934	30.7258	30.6699	0.0887311		9.64323	0.0867879			-0.889533	TRUE	2.25587	TRUE	3	22	1		N	N
C12	caki-m3	MIC	UNKNOWN	SYBR	None	1.85258	1.56762	2.18934	30.5676	30.6699	0.0887311		9.64323	0.0867879			-0.889533	TRUE	2.25587	TRUE	3	22	1		N	N
D1	786o-mock	GAPDH	UNKNOWN	SYBR	None				19.1528	19.0686	0.156698							TRUE	3.58026	TRUE	3	9	1		N	N
D2	786o-mock	GAPDH	UNKNOWN	SYBR	None				19.1652	19.0686	0.156698							TRUE	3.58026	TRUE	3	10	1		N	N
D3	786o-mock	GAPDH	UNKNOWN	SYBR	None				18.8878	19.0686	0.156698							TRUE	3.58026	TRUE	3	9	1		N	N
D4	caki-m1	GAPDH	UNKNOWN	SYBR	None				19.0052	19.0109	0.0623204							TRUE	3.58026	TRUE	3	9	1		N	N
D5	caki-m1	GAPDH	UNKNOWN	SYBR	None				19.0759	19.0109	0.0623204							TRUE	3.58026	TRUE	3	9	1		N	N
D6	caki-m1	GAPDH	UNKNOWN	SYBR	None				18.9517	19.0109	0.0623204							TRUE	3.58026	TRUE	3	9	1		N	N
D7	caki-m2	GAPDH	UNKNOWN	SYBR	None				19.7442	19.8802	0.118279							TRUE	3.58026	TRUE	3	10	1		N	N
D8	caki-m2	GAPDH	UNKNOWN	SYBR	None				19.9378	19.8802	0.118279							TRUE	3.58026	TRUE	3	10	1		N	N
D9	caki-m2	GAPDH	UNKNOWN	SYBR	None				19.9587	19.8802	0.118279							TRUE	3.58026	TRUE	3	10	1		N	N
D10	caki-m3	GAPDH	UNKNOWN	SYBR	None				20.8914	21.0267	0.121339							TRUE	3.58026	TRUE	3	12	1		N	N
D11	caki-m3	GAPDH	UNKNOWN	SYBR	None				21.1259	21.0267	0.121339							TRUE	3.58026	TRUE	3	12	1		N	N
D12	caki-m3	GAPDH	UNKNOWN	SYBR	None				21.0628	21.0267	0.121339							TRUE	3.58026	TRUE	3	12	1		N	N
E1	caki-nc	MIC	UNKNOWN	SYBR	None	1.31907	1.21918	1.42713	29.0085	29.0673	0.0509906		10.1332	0.0409164			-0.399517	TRUE	2.25587	TRUE	3	21	1		N	N
E2	caki-nc	MIC	UNKNOWN	SYBR	None	1.31907	1.21918	1.42713	29.0952	29.0673	0.0509906		10.1332	0.0409164			-0.399517	TRUE	2.25587	TRUE	3	20	1		N	N
E3	caki-nc	MIC	UNKNOWN	SYBR	None	1.31907	1.21918	1.42713	29.0983	29.0673	0.0509906		10.1332	0.0409164			-0.399517	TRUE	2.25587	TRUE	3	21	1		N	N
E4	caki-mock	MIC	UNKNOWN	SYBR	None	4.698	1.98052	11.1441	30.1688	30.1678	0.77158		8.30071	0.448835			-2.23205	TRUE	2.25587	TRUE	3	22	1		Y	N
E5	caki-mock	MIC	UNKNOWN	SYBR	None	4.698	1.98052	11.1441	29.3958	30.1678	0.77158		8.30071	0.448835			-2.23205	TRUE	2.25587	TRUE	3	21	1		Y	N
E6	caki-mock	MIC	UNKNOWN	SYBR	None	4.698	1.98052	11.1441	30.9389	30.1678	0.77158		8.30071	0.448835			-2.23205	TRUE	2.25587	TRUE	3	22	1		Y	N
E7	caki-c1	CYBC1	UNKNOWN	SYBR	None				29.9471	30.3049	0.346447		7.82708	0.21255				TRUE	2.76137	TRUE	3	21	1		N	N
E8	caki-c1	CYBC1	UNKNOWN	SYBR	None				30.3289	30.3049	0.346447		7.82708	0.21255				TRUE	2.76137	TRUE	3	22	1		N	N
E9	caki-c1	CYBC1	UNKNOWN	SYBR	None				30.6387	30.3049	0.346447		7.82708	0.21255				TRUE	2.76137	TRUE	3	22	1		N	N
E10	caki-c2	CYBC1	UNKNOWN	SYBR	None				30.1582	30.0908	0.152028		10.6906	0.0971909				TRUE	2.76137	TRUE	3	22	1		N	N
E11	caki-c2	CYBC1	UNKNOWN	SYBR	None				29.9167	30.0908	0.152028		10.6906	0.0971909				TRUE	2.76137	TRUE	3	21	1		N	N
E12	caki-c2	CYBC1	UNKNOWN	SYBR	None				30.1974	30.0908	0.152028		10.6906	0.0971909				TRUE	2.76137	TRUE	3	22	1		N	N
F1	caki-nc	GAPDH	UNKNOWN	SYBR	None				18.9693	18.9341	0.0492179							TRUE	3.58026	TRUE	3	9	1		N	N
F2	caki-nc	GAPDH	UNKNOWN	SYBR	None				18.9551	18.9341	0.0492179							TRUE	3.58026	TRUE	3	9	1		N	N
F3	caki-nc	GAPDH	UNKNOWN	SYBR	None				18.8778	18.9341	0.0492179							TRUE	3.58026	TRUE	3	9	1		N	N
F4	caki-mock	GAPDH	UNKNOWN	SYBR	None				21.9766	21.8671	0.0949922							TRUE	3.58026	TRUE	3	12	1		N	N
F5	caki-mock	GAPDH	UNKNOWN	SYBR	None				21.8181	21.8671	0.0949922							TRUE	3.58026	TRUE	3	12	1		N	N
F6	caki-mock	GAPDH	UNKNOWN	SYBR	None				21.8067	21.8671	0.0949922							TRUE	3.58026	TRUE	3	12	1		N	N
F7	caki-c1	GAPDH	UNKNOWN	SYBR	None				22.5516	22.4778	0.124526							TRUE	3.58026	TRUE	3	12	1		N	N
F8	caki-c1	GAPDH	UNKNOWN	SYBR	None				22.5479	22.4778	0.124526							TRUE	3.58026	TRUE	3	12	1		N	N
F9	caki-c1	GAPDH	UNKNOWN	SYBR	None				22.3341	22.4778	0.124526							TRUE	3.58026	TRUE	3	13	1		N	N
F10	caki-c2	GAPDH	UNKNOWN	SYBR	None				19.4065	19.4002	0.0722893							TRUE	3.58026	TRUE	3	10	1		N	N
F11	caki-c2	GAPDH	UNKNOWN	SYBR	None				19.3249	19.4002	0.0722893							TRUE	3.58026	TRUE	3	10	1		N	N
F12	caki-c2	GAPDH	UNKNOWN	SYBR	None				19.469	19.4002	0.0722893							TRUE	3.58026	TRUE	3	10	1		N	N
G1	caki-nc	CYBC1	UNKNOWN	SYBR	None				27.068	27.0093	0.0655781		8.07523	0.0473388				TRUE	2.76137	TRUE	3	18	1		N	N
G2	caki-nc	CYBC1	UNKNOWN	SYBR	None				26.9385	27.0093	0.0655781		8.07523	0.0473388				TRUE	2.76137	TRUE	3	18	1		N	N
G3	caki-nc	CYBC1	UNKNOWN	SYBR	None				27.0213	27.0093	0.0655781		8.07523	0.0473388				TRUE	2.76137	TRUE	3	18	1		N	N
G4	caki-mock	CYBC1	UNKNOWN	SYBR	None				27.8623	27.8611	0.0905845		5.99393	0.0757828				TRUE	2.76137	TRUE	3	19	1		N	N
G5	caki-mock	CYBC1	UNKNOWN	SYBR	None				27.951	27.8611	0.0905845		5.99393	0.0757828				TRUE	2.76137	TRUE	3	19	1		N	N
G6	caki-mock	CYBC1	UNKNOWN	SYBR	None				27.7699	27.8611	0.0905845		5.99393	0.0757828				TRUE	2.76137	TRUE	3	18	1		N	N
H1	nor	LTC4S	UNKNOWN	SYBR	None				32.9372	32.7356	0.175408							TRUE	2.83706	TRUE	3	25	1		N	N
H2	nor	LTC4S	UNKNOWN	SYBR	None				32.6517	32.7356	0.175408							TRUE	2.83706	TRUE	3	23	1		N	N
H3	nor	LTC4S	UNKNOWN	SYBR	None				32.6179	32.7356	0.175408							TRUE	2.83706	TRUE	3	24	1		N	N
H4	zz2rv1	LTC4S	UNKNOWN	SYBR	None				32.8971	33.0742	0.370016							TRUE	2.83706	TRUE	3	24	1		N	N
H5	zz2rv1	LTC4S	UNKNOWN	SYBR	None				33.4994	33.0742	0.370016							TRUE	2.83706	TRUE	3	25	1		N	N
H6	zz2rv1	LTC4S	UNKNOWN	SYBR	None				32.8259	33.0742	0.370016							TRUE	2.83706	TRUE	3	24	1		N	N
H10	du145	LTC4S	UNKNOWN	SYBR	None				31.8926	32.5514	0.57082							TRUE	2.83706	TRUE	3	22	1		Y	N
H11	du145	LTC4S	UNKNOWN	SYBR	None				32.8647	32.5514	0.57082							TRUE	2.83706	TRUE	3	24	1		Y	N
H12	du145	LTC4S	UNKNOWN	SYBR	None				32.897	32.5514	0.57082							TRUE	2.83706	TRUE	3	24	1		Y	N
Analysis Type	Singleplex
Endogenous Control	GAPDH
RQ Min/Max Confidence Level	95.0
Reference Sample	786o-m1
